# Supplementary material for: Genetic Diversity, Selection Signatures, and Genome-Wide Association Study Identify Candidate Genes Related to Litter Size in Hu Sheep
Source: Int J Mol Sci. 2024 Aug 29;25(17):9397. doi: 10.3390/ijms25179397 (PMC11395453; doi:10.3390/ijms25179397)
Supplement: Supplementary file 1 [file ijms-25-09397-s001.zip]

Archive with 1 entries (1 files):
- ijms-3169158-supplementary.pdf
